# Supplementary material for: Association of Vitamin D in Different Trimester with Hemoglobin during Pregnancy
Source: Nutrients. 2022 Jun 14;14(12):2455. doi: 10.3390/nu14122455 (PMC9230968; doi:10.3390/nu14122455)
Supplement: Supplementary file 1 [file nutrients-14-02455-s001.zip]

Archive with 1 entries (1 files):
- nutrients-1756076-supplementary.pdf
